# Supplementary material for: MET and NF2 alterations confer primary and early resistance to first‐line alectinib treatment in ALK‐positive non‐small‐cell lung cancer
Source: Mol Oncol. 2025 Apr 1;19(9):2715–29. doi: 10.1002/1878-0261.70029 (PMC12420365; doi:10.1002/1878-0261.70029)
Supplement: Supplementary file 2 — Table S1. Clinicopathologic characteristics of all the patients enrolled in this study. [file MOL2-19-2715-s003.xlsx]

## Sheet: Table S1
Supplementary Table 1. Clinicopathologic characteristics of all the patients enrolled in this study.
Patient ID	Age	Gender	Family History	Histology type	Stage at diagnosis	ALK fusion variants	Alectinib line of ALK TKI treatment	PFS of crizotinib (months)	PFS of alectinib (months)
P1	47	Female	N	adenocarcinoma	IV	non EML4-ALK variant(IGR-A20)	1	-	8.5
P2	41	Female	Y	adenocarcinoma	IV	EML4-ALK variant 1	1	-	4.3
P3	44	Male	N	adenocarcinoma	IV	EML4-ALK variant 3	1	-	10
P4	62	Male	Y	adenocarcinoma	IV	EML4-ALK variant 3	1	-	3
P5	64	Male	Y	adenocarcinoma	IV	non EML4-ALK variant(STRN-A20)	1	-	28.1
P6	52	Male	Y	adenocarcinoma	IV	EML4-ALK variant 3	1	-	7.3
P7	57	Female	Y	adenocarcinoma	IV	EML4-ALK variant 2	1	-	2
P8	55	Female	N	adenocarcinoma	IV	EML4-ALK variant 3	1	-	6.9
P9	57	Male	N	adeno-squamous carcinoma	IV	other EML4-ALK variant(E6-A19)	1	-	2.4
P10	32	Female	N	adenocarcinoma	IV	other EML4-ALK variant(E13-A19)	1	-	9.2
P11	43	Male	N	adenocarcinoma	IV	EML4-ALK variant 3	1	-	4
P12	71	Female	N	adenocarcinoma	IV	EML4-ALK variant 3	1	-	5.7
P13	41	Female	N	adenocarcinoma	IV	non EML4-ALK variant(IGR-A20)	1	-	4.6
P14	38	Female	Y	adenocarcinoma	IV	EML4-ALK variant 3	1	-	7.3
P15	47	Female	N	adenocarcinoma	IV	EML4-ALK variant 3	1	-	12.2
P16	47	Female	Y	adenocarcinoma	IV	EML4-ALK variant 3	1	-	5.8
P17	29	Male	N	adenocarcinoma	IV	other EML4-ALK variant(E14-A20)	1	-	5
P18	50	Female	N	adenocarcinoma	IV	EML4-ALK variant 3	1	-	1
P19	56	Male	Y	adenocarcinoma	IV	EML4-ALK variant 1	1	-	2.8
P20	34	Female	N	adenocarcinoma	IV	EML4-ALK variant 3	1	-	12.1
P21	60	Female	N	adenocarcinoma	IV	EML4-ALK variant 3	1	-	17.1
P22	26	Female	N	adenocarcinoma	III	EML4-ALK variant 3	1	-	47.7
P23	49	Male	N	adenocarcinoma	IV	other EML4-ALK variant(E21-A20)	1	-	19.7
P24	69	Female	Y	adenocarcinoma	IV	EML4-ALK variant 3	1	-	25.5
P25	37	Female	N	adenocarcinoma	IV	EML4-ALK variant 1	1	-	7.2
P26	42	Female	N	adenocarcinoma	IV	other EML4-ALK variant(E6-A19)	1	-	15.5
P27	43	Female	N	adenocarcinoma	IV	EML4-ALK variant 3	1	-	9.2
P28	31	Female	N	adenocarcinoma	IV	EML4-ALK variant 1	1	-	12.7
P29	41	Female	N	adenocarcinoma	II	EML4-ALK variant 1	1	-	1
P30	48	Male	N	adenocarcinoma	IV	other EML4-ALK variant(E18-A20)	1	-	5.9
P31	37	Female	N	adenocarcinoma	IV	EML4-ALK variant 1	1	-	34.2
P32	56	Female	N	adenocarcinoma	IV	EML4-ALK variant 1	1	-	23.8
P33	57	Female	N	adenocarcinoma	IV	EML4-ALK variant 3	1	-	13.3
P34	63	Female	N	adenocarcinoma	IV	EML4-ALK variant 3	1	-	11.1
P35	41	Male	N	Pulmonary sarcomatoid carcinoma	IV	EML4-ALK variant 1	1	-	10.9
P36	58	Female	N	adenocarcinoma	IV	EML4-ALK variant 3	1	-	32.4
P37	59	Male	N	adenocarcinoma	IV	EML4-ALK variant 3	1	-	8.3
P38	54	Male	N	adenocarcinoma	IV	EML4-ALK variant 1	1	-	15.3
P39	48	Female	N	adenocarcinoma	IV	non EML4-ALK variant(KIF5B-A20)	1	-	17.9
P40	64	Female	N	adenocarcinoma	IV	EML4-ALK variant 3	1	-	7.7
P41	48	Male	N	adenocarcinoma	IV	EML4-ALK variant 3	1	-	8.5
P42	36	Male	N	adenocarcinoma	IV	EML4-ALK variant 1	1	-	6.5
P43	43	Female	N	adenocarcinoma	IV	EML4-ALK variant 2	1	-	19.4
P44	37	Female	N	adenocarcinoma	IV	EML4-ALK variant 1	1	-	5.4
P45	32	Male	N	adenocarcinoma	IV	EML4-ALK variant 2	1	-	24.4
P46	44	Female	N	adenocarcinoma	IV	EML4-ALK variant 1	1	-	5.3
P47	37	Male	N	adenocarcinoma	IV	EML4-ALK variant 1	1	-	1.9
P48	59	Male	N	adenocarcinoma	IV	EML4-ALK variant 1	1	-	3.8
P49	42	Male	N	adenocarcinoma	IV	EML4-ALK variant 2	1	-	10.4
P50	57	Female	N	adenocarcinoma	IV	non EML4-ALK variant(HIP1-A20)	1	-	2.4
P51	38	Female	Y	adenocarcinoma	IV	non EML4-ALK variant(DCTN1-A20)	1	-	7.2
P52	53	Female	N	adenocarcinoma	IV	EML4-ALK variant 3	1	-	7.2
P53	47	Female	N	neuroendocrine	IV	EML4-ALK variant 1	2	7.2	7.2
P54	60	Male	Y	adenocarcinoma	IV	EML4-ALK variant 3	2	10	2.6
P55	70	Female	N	adenocarcinoma	IV	EML4-ALK variant 1	2	5.8	6.6
P56	30	Male	N	adenocarcinoma	IV	EML4-ALK variant 3	2	17.3	13.3
P57	48	Female	N	adenocarcinoma	IV	EML4-ALK variant 3	2	6.8	5.1
P58	44	Male	N	adenocarcinoma	IV	EML4-ALK variant 3	2	2	10.4
P59	48	Female	Y	adenocarcinoma	IV	EML4-ALK variant 1	2	24.4	7.1
P60	53	Female	Y	adenocarcinoma	IV	EML4-ALK variant 1	2	10.4	30.3
P61	50	Female	N	neuroendocrine	IV	EML4-ALK variant 3	2	9.8	10.2
P62	53	Male	N	adenocarcinoma	IV	EML4-ALK variant 3	2	11.2	2.6
P63	42	Female	Y	adenocarcinoma	IV	EML4-ALK variant 1	2	6.1	2.7
P64	47	Female	Y	adenocarcinoma	IV	EML4-ALK variant 3	2	14.3	10.1
P65	64	Male	N	adenocarcinoma	IV	EML4-ALK variant 3	2	13.2	2.7
P66	34	Male	N	adenocarcinoma	IV	EML4-ALK variant 2	2	6.6	5.1
P67	64	Male	N	adenocarcinoma	IV	EML4-ALK variant 3	2	8.1	8.8
P68	54	Male	N	adenocarcinoma	IV	EML4-ALK variant 1	2	15.3	21.2
P69	42	Male	N	adenocarcinoma	III	EML4-ALK variant 1	2	8.5	5.2
P70	65	Female	N	adenocarcinoma	IV	EML4-ALK variant 3	2	7.1	8.3
P71	48	Female	N	adenocarcinoma	IV	EML4-ALK variant 3	2	5.1	7.5
P72	28	Female	N	adenocarcinoma	IV	other EML4-ALK variant(E6-A17)	2	5.1	14
P73	65	Male	N	adenocarcinoma	IV	non EML4-ALK variant(CLIP4-A20)	2	19.3	17.3
P74	39	Male	N	adenocarcinoma	IV	EML4-ALK variant 1	2	4.1	3.9
P75	76	Male	N	adenocarcinoma	IV	EML4-ALK variant 3	2	7	2.8
P76	56	Male	N	adenocarcinoma	IV	EML4-ALK variant 3	2	6.1	8.2
P77	34	Female	N	adenocarcinoma	IV	EML4-ALK variant 3	2	19.1	18.2
P78	61	Male	N	adenocarcinoma	IV	EML4-ALK variant 3	2	33.3	8.1
P79	52	Male	N	adenocarcinoma	IV	other EML4-ALK variant(E18-A20)	2	8.1	5.2
P80	38	Female	Y	adenocarcinoma	IV	EML4-ALK variant 1	2	13.1	3.9
P81	56	Male	Y	adenocarcinoma	IV	EML4-ALK variant 3	2	8.6	3.9
P82	53	Male	Y	adenocarcinoma	IV	EML4-ALK variant 3	2	11.2	13.8
P83	39	Male	Y	adenocarcinoma	IV	EML4-ALK variant 1	2	21.4	17.7
P84	39	Male	N	adenocarcinoma	IV	EML4-ALK variant 1	2	31.5	10
P85	71	Female	N	adenocarcinoma	IV	EML4-ALK variant 3	2	16.3	15.9
P86	33	Female	N	adenocarcinoma	III	EML4-ALK variant 1	2	33.6	36.2
P87	50	Male	N	adenocarcinoma	IV	EML4-ALK variant 1	2	24.4	11.4
P88	35	Male	Y	adenocarcinoma	IV	EML4-ALK variant 1	2	27	20
P89	34	Female	N	adenocarcinoma	IV	EML4-ALK variant 1	2	7.6	9.2
P90	45	Female	N	adenocarcinoma	IV	EML4-ALK variant 3	2	42.6	5.7
P91	35	Female	Y	adenocarcinoma	IV	EML4-ALK variant 1	2	12.1	11.5
P92	53	Male	N	adenocarcinoma	IV	non EML4-ALK variant(TFPI&GULP1-A20)	2	7.3	2.3
P93	35	Female	N	adenocarcinoma	IV	EML4-ALK variant 3	2	1	3.8
P94	51	Female	N	adenocarcinoma	IV	EML4-ALK variant 3	2	54.8	20.5
P95	50	Female	N	adenocarcinoma	IV	EML4-ALK variant 1	2	35.6	43.6
P96	60	Female	Y	adenocarcinoma	IV	EML4-ALK variant 2	2	24	4.8
P97	45	Male	Y	adenocarcinoma	IV	EML4-ALK variant 1	2	13.2	2.8
P98	72	Female	N	adenocarcinoma	IV	EML4-ALK variant 3	2	12.2	3.4
P99	46	Female	N	adenocarcinoma	IV	EML4-ALK variant 1	2	15.3	3
P100	59	Female	Y	adenocarcinoma	IV	EML4-ALK variant 3	2	10	1
P101	54	Female	N	adenocarcinoma	IV	EML4-ALK variant 3	2	6.2	9.7
P102	48	Male	Y	adenocarcinoma	IV	EML4-ALK variant 3	2	6	1.1
P103	52	Male	N	adenocarcinoma	IV	EML4-ALK variant 1	2	8.1	3
P104	36	Male	N	adenocarcinoma	IV	EML4-ALK variant 2	2	9.2	7.6
P105	70	Female	N	adenocarcinoma	IV	EML4-ALK variant 1	2	12.4	13.6
P106	48	Male	Y	adenocarcinoma	IV	EML4-ALK variant 1	2	18.3	15.8
P107	47	Female	N	adenocarcinoma	IV	EML4-ALK variant 3	2	5.6	5.7
P108	25	Female	N	adenocarcinoma	IV	EML4-ALK variant 1	2	36.7	17.8
