# Supplementary material for: MET and NF2 alterations confer primary and early resistance to first‐line alectinib treatment in ALK‐positive non‐small‐cell lung cancer
Source: Mol Oncol. 2025 Apr 1;19(9):2715–29. doi: 10.1002/1878-0261.70029 (PMC12420365; doi:10.1002/1878-0261.70029)
Supplement: Supplementary file 3 — Table S2. Clinical and molecular features of patients with NF2 mutations. [file MOL2-19-2715-s001.xlsx]

## Sheet: Table 2
Supplementary Table 2 Clinical and molecular features of patients with NF2 mutations
Patient ID	Line of treatment	Alectinib PFS(m)	ALK fusion variants	Gene	Mutant	NGS at baseline	NGS at progression	Other putative resistance mechanism
P9	First line	2.4	Other EML4-ALK	NF2	c.241-1G>T	18.6%(t); 1.5%(pl)	39.7% (t); 1.8% (pl)	-
P4	First line	3	EML4-ALK variant 3	NF2	c.1422_1423insT (p.I475YfsX20)	6.1% (t)	7.6% (pl)	-
P11	First line	4	EML4-ALK variant 3	NF2	c.604G>T (p.E202*)	ND (t); ND (pl)	2.3% (t); ND (pl)	-
P46	First line	5.3	EML4-ALK variant 1	NF2	c.167T>G (p.L56R)	N/A	24.0% (t); 5.3% (pl)	-
P52	First line	7.2	EML4-ALK variant 3	NF2	c.621T>G (p.Y207*)	ND (pl)	26.8% (t); 9.8% (pl)	MET CN_Gain (t)
P102	Second line	1.1	EML4-ALK variant 3	NF2	c.363+267_114+13417ins	6.3%(t)	ND (pl)	ALK p.G1202R (pl)
t: tissue; pl: plasma; pe: pleural effusion
ND: not detected
N/A: sample not available
